# Supplementary material for: Motor Development in Children with Cerebral Palsy in Sweden—A Population-Based Longitudinal Register Study
Source: Children (Basel). 2023 Nov 28;10(12):1864. doi: 10.3390/children10121864 (PMC10741609; doi:10.3390/children10121864)
Supplement: Supplementary file 1 [file children-10-01864-s001.zip]

Archive with 1 entries (1 files):
- children-2728496-supplementary.pdf
